# Supplementary material for: Comparative mitochondrial genome analysis of Daphnis nerii and other lepidopteran insects reveals conserved mitochondrial genome organization and phylogenetic relationships
Source: PLoS One. 2017 Jun 9;12(6):e0178773. doi: 10.1371/journal.pone.0178773 (PMC5466310; doi:10.1371/journal.pone.0178773)
Supplement: S1 File — (SEQ) [file pone.0178773.s001.seq]

Reverse Complement DNA Sequence Untitled Seq #1(1,933)
Created: Wednesday, March 09, 2016 02:03 PM

...
^^
TTAAAAATAAGCTAATTTAAGCTTTTGGGCTCATACCTCAAATATAAAGGAAATCCCTTTTTTTTAAAAATAAAGTGCCTGATAAAAGGATTATTCTGATAGGATAAATAATGTAAATTTAAatTTACCTTTATTATATTTTATAGAATTAAACTATATCTAATAGTATCAAAAACTATTGTGCCTCATACACTAAAATATAATATTATTTATATATATATAAAATTTTTAATTTTTTAAATTACAAATGTAATTATTTTTTATTTATTTATTTAACTCTAATAAAATATTTTTTTTATTTATTTTATTTTTTAGAACAATAATTTCAATTTCTTCAAATTCTTGATTTGGTTGTTGAATTGGTTTAGAAATTAATTTATTAAGATTTATCCCCCTAATTTCAAATTCTAATAATATATTAACATCTGAAGCCTCATTAAAATATTTTCTTACACAATCAATTGCATCAATAAATTTTTTATTTTCAATTTTAATAAAAATAATATTAATAAAAAATTTTGAAATAAATAACATTATTTCAATTATAATTAACTCCTCCCTATTAATAAAAATAGGATCTACCCCCTTTCATTTTTGATTCCCCAATATTACAGAAGGATTATCATGAATTAATAATTTTATTTTAATAACTTGACAAAAAATTACACCCTTAATTTTAATGTCATATTATTTAAATTATAATTTTTTATATTTCATTATTATTTTAAATGTAATAATTGGAGCTGTAGGAGGATTAAATCAAACCTCTTTACGTAAATTAATAGCATTTTCATCAATTAATAATTTAGGTTGAATAATTTTTTCAATAATAATTAGAGAAAATTTATGAATATTTTATTTTTTTATATATTCAATATTAATTGGAATTATATTTTTATTATTCCATTCTTTAAATATATATTTCATCAATCAACTATTTATTAACAATATAAATTTTATAATTAAATTAAATTTATTAATTAATTTTATATCTTTAGGAGGATTACCCCCATTTTTAGGATTTTTACCTAAATGAATTATCATTAATTTTTTAATAATTAATAAATATTTTATTTTAACATTTATTATAGTAATAAGAAGATTAATTACCATTTTTTTTTATATTCGTATTATTTATTCTTCTTTTATATTTAACTATATCAAATTAAAATGATTCAAAATTAATATTAAAAATAAATTAATAAATTTAATTAATTTTTTTTCATTAATATCTATTATAAGAATAATTCTAAGAACTTTTTTATTTATGTAAGGTTTTAAGTTAAAAAAAACTAATAATCTTCAAAATTATTTATAAAGAATTATTCTCTTTAAGCCTTAGTAAATAATTTACCCCTTAAAATTTGCAATTTTATATCATTATTGAATATAAGACTTAaTAAAAGAGAATATTCTCGTAAATAAATTTACAATTTATCGCTTAAACTCAGCCATTTTATTTTTTTTTTTATTACCCAAAAGGACTTTTTCCTACAACTCATAGAAATATTGGAACATTAAATTTAATTTTTGGAATTTGAGCAGGTATAGGCGGAACTTCATTAAAATTACTAATTCCAGCAAAATTGGGCCCCCCCGGATCTTTAATGGGAATTGACCAAATTTATAACACCTGTGTTACGGCTCAGGCCTTTATTATAATTTTTTTCATAATTATACCCATTATAATTGGAGGATTTGGAAGCTGATTATTGCCTTTAATATTAGGAGCCCCTGATATACCTTTCCCACGAATAAATAATATAAAATTTTGATTATTACCTCCATCATTTACATTATTAATTTCAAGAAGTATCAAAAAAAATGGAGCGGGAACAGGATGAACTGGCTACCCCCCCTTATCATCCCTATTGCCCATAAAGGTAGATCAGTAAATCTTGAATTTTCTCATTACTTTTACCCGGAATCTCATCATGAATCGGAGCCATGAATTTTATTACCGGAATTATTAATATACGAATTAATAATTTATCATTTGACCAAATACCTTTATTCGTATGAGCAGTAGGAATTACTGCATTCTTATTATTATTATCCCTTCCTGTATTAGCAGGAGCAATTACTATACTCCTTACAGATCGAAATTTAAATACCTCATTCTTTGATCCAGCTGGTGGAGGAGATCCTATTCTATATCAACATTTATTTTGATTTTTTGGACATCCAGAAGTTTATATTCTTATTTTACCAGGATTTGGAATAATTTCTCATATTATTTCCCAAGAAAGTTCTAAAAAAGAAACATTCGGATGTTTAGGAATAATTTATGCAATAATAGCAATTGGATTATTAGGATTCATTGTATGAGCTCATCATATATTTACTGTAGGAATAGATATTGATACTCGAGCATATTTTACCTCAGCAACTATAATTATTGCAGTACCAACTGGAATTAAAATTTTTAGATGATTAGCTACTTTACACGGAACTCAAATCAATTATAGACCTTCAATTTTATGAAGATTAGGGTTTGTATTTTTATTTACAGTAGGAGGATTAACTGGAGTAATTTTAGCTAATTCATCTATTGATATTACATTACATGACACTTATTATGTAGTAGCTCATTTTCACTACGTATTATCAATAGGTGCAGTATTTGCTATTATAGGAGGATTTATTCACTGATACCCTTTATTTACGGGACTATCTCTAAATCCCTATTTATTAAAAATTCAATTTTTTATTATATTTTTAGGAGTTAATTTAACATTCTTTCCCCAACATTTTTTAGGGTTAGCTGGAATACCTCGTCGATACTCAGATTACCCTGACTCTTATATTTCATGAAATTTAATTTCATCTTTAGGATCATATATTTCATTATTAGCTGTAATAATAATTTTAATTATTATTTGAGAGTCAATAATTTATCAACGAATTGCATTATTCCCATTAAATATACCGTCATCAATTGAGTGAATGCAAAATCTTCCACCAGCTGAACATTCATATAATGAATTGCCAATTTTAAGAAATTTCTAATATGGCAGATTATATGTGATGGATTTAAACCCCATTTATAAAGGATTATCCTTTTTTTAGAAATGGCAACTTGATCTAATTTAAATTTACAAAATAGAGCTTCTCCATTAATAGAACAAATTATTTTTTTTCACGATCATACTTTAGTTATTTTAATCATAATTACTATTTTAGTGGGATACTTAATAATAAATTTATTTTTCAATAAATATATTAATCGATTTTTACTTGAAGGACAATTAATTGAAATAATTTGAACTATTTTACCAGCTATTACTTTAATTTTTATTGCTTTACCATCTTTACGATTATTATATTTATTAGATGAACTTAATAATCCTTTAATTACATTAAAATCTATTGGACATCAATGATATTGAAGATATGAATATTCAGATTTTCATAATATTGAATTTGATTCCTATATAATCCCATCAAATGAACTAAATTCAAATAATTTTCGATTATTAGACGTAGATAATCGAATTATTTTACCAATAAATAATCAAATCCGAATCATAGTTACTGCAACCGATGTAATTCATTCATGAACTGTACCATCATTAGGGGTAAAAGTAGATGCTAACCCTGGACGATTAAATCAAACAAATTTTTTCATTAATCGTCCGGGAATTTATTTTGGACAATGTTCTGAAATTTGTGGAGCTAATCATAGTTTTATACCAATTGTTATTGAAAGAATTTCAATTAAaAATTTTATTAACTGAATTAACAATTACTCTTCATTAGATGACTGAAAGCAAGTATTGGTCTCTTAAACCACTTTATAGTAAATTAGCAATTACTTCTAATGATAAAGAATTAGTTAATTTTATAACATAAATATGTCAAATTTAAATTATTACTATAGTAATATTCTTTTATCCCACAAATAATACCAATTAATTGAATTTTATCTTTAATTTTTTTTATTTCAATTTTTATTATTTTTAATATTATAAACTATTATATTTTCTATAACTCAAATAATATTAAAAATAATAATTATTTAAATAAAAATAAAAATAATTTAATTTGAAAATGATAAGAAATTTATTTTCAATCTTCGATCCTTCAACTAATTTATTTAATATCCCAATTAACTGAATCAGAACAATATTAGGATTAATATTTATTCCTTATTCATTTTGATTAATTCCTAATCGTCATTTCATAATTTGAAATTTTATTTTAAAAACCCTCCATAAAGAATTTAAAAATTTATTAAAAAATAATTATTTTAATGGATCAACCTTTATTTTTATTTCAATATTTTCATTTATTTTATTTAATAATTTCCTAGGATTATTCCCCTATATTTTTACTAGAACTAGTCATTTAACTTTAACTTTATCAATTTCATTACCTCTATGACTAAGATTTATATTTTATGGATGAATTAATAATTACCAACATATATTTTCTCATATAATCCCTCAAGGGACACCTTCAATCTTAATACCATTTATAGTTATAATTGAAACTATTAGAAATATTATTCGACCAGGAACATTAGCAGTTCGACTCACTGCTAATATAATTGCCGGACATTTATTAATAACTTTATTAAGTAGAACAGGACCAAATTTATCATATATTTTTATTACGATTTTAATCATCATTCAAATTTTACTATTAATTCTAGAATCTGCTGTTGCAATTATTCAATCTTATGTTATTGCTATTTTAAGAACATTATATTCTAGAGAAGTTAATTAATTAATTAATGAAAAATTTTAATTATCACCCCTATCACTTAGTTGATTATAGACCTTGACCATTAACTGGATCAATTGGAGCTTTAACTTTAACTACCGGAATAATTAAATGATTCCATAATTTTAATATGAATTTATTAATTTTAGGGTATATTATCATAGTATTAACTTTTTTCCAATGATGACGAGATGTTTGTCGAGAAAGTACATACCAAGGTAAACATACAATTTTAGTAACAAAAGGACTTCAATGAGGTATAATTTTATTCATTGTCTCTGAAATTTTATTTTTTTTATCATTTTTTTGAGCATTTTTTCATAGAAGTTTATCCCCTAATATTGAAATTGGTGCAATATGACCACCTTCAAGAATTTACCCATTTAATCCTTTTCAAATCCCTTTATTAAATACTATTATTTTAATTAGATCAGGAATTACTGTAACTTGAGCTCATCATGCTCTAATAGAAAATAATTATACTCAATCTATTCAAAGTTTATTTTTAACTATTAGATTAGGAATTTATTTTACTATTCTTCAAGCATATGAATATTTAGAAGCACCTTTTTCTATTGCAGATAGAATTTATGGATCAACATTTTTTATAGCAACAGGATTCCACGGATTACATGTAATTATTGGAACTATTTTTTTAATTGTATGTTTTTTCCGACAACTAATCAATCATTTTTCAAAAAATCACCATTTTGGATTTGAAGCAGCAGCTTGATATTGACATTTTGTAGATGTTGTTTGATTATTCTTATATATTTCAATTTATTGATGAGGTAATTAATTATTTATATAATATATTTAGTATATTTGACTTCCAATCAAAAAGATTAATTTCAAAATTTAATATAAATAATCATCTTAATATTAACTTTATCTTTACTAATTATATTAATCTCTAATATTATAATATTTTTATCAATTATTTTATCTAAAAAATCATTTATGGACCGAGAAAAATGCTCACCTTTCGAATGTGGGTTTGACCCTAAATCTTCCGCTCGAATTCCATTTTCTCTTCATTTTTTTTTAATTACAGTAATTTTTTTAATTTTTGATGTAGAAATTGCCCTAATTTTCCCTATTATTTTAACATTTAAATTAGTAAATTTTTTTAATTGAATCAAAATTAGATTTTTTTTTATTATTATCTTATTAATAGGTTTATACCATGAATGAAATCAAAACATATTAAATTGAACTAATTAATTAGGATTATAATTTAAATAAAATATTTGATTTGCATTCAAAAAATATTGAAATATCAATTTATCTTAAATAAGAAGCAAATTTTGCATTTAATTTCGACTTAAAAATTAGAGTTATACTACTCCTTATTTATTAATTGAAACCAAAATAGAGGTATATCACTGTTAATGATAATATTGAATAAAATATTCCAATTAAAGAAATATAAATTTAAAATTAAGCTGCTAACTTAATTTTTAGTGGTTAAATTCCATTAATATTTCTATTTATATAGTTTAAATAAAACATTACATTTTCATTGTAAAATTAAAAAAACTTTTTTTaTAAATATTTAAAGATTAAAATAATCTCCCTAATATCTTCAATATTATACTCTTTTTATAAGCTATTTAAATAAATATTTATTAATAATATGTATATACAAATTATTATTCAAACAATAAATCTAAATAAATAAATTTTTAAATTATTTATTTGAAAAATTATATAAAAAACAGAATACTTTTTTACAATATAAATTATACCTTGTCCTCTATATAATTCATTTCACCCTATATCAACAATTTTCAATAAATTTTGACCATAATTTAAAAAATAATAACTTAACCCATAAGTAGATAATCTAGGTATAAATCATATTAAACATAAAAATCTTCTTAAATTATAAGTTAATAAGAATTTATTTAATCTATAAATATTTATATTACTAATAAAAAATCCCAATAAACCACCTAACAATCTAACATAAATAACTATTATTTTCAAATTAAAAGGTAAATAAATTATATAAGGATAATAAAAAATAAATCAACCCACTATTCTTCCTCTCACTACTCTTATAAATAATAAAACAAATATACTATTTAATATAATATAATCCTCATCATATAAATTATAAATACTTAATAAATTATAATCATTAATTATTAAATATCTTAATAAACGAATAGTATAATATATTGTCAATCCTGTAGAAATATAATAAAAAAAAAATACAAATATATTTAAATTACTAAAACTTACTATCTCTAAAATTAAATCCTTAGAATAAAATCCCGCTAAAAAAGGAATCCCACATAAAGCTAAATTAGAAATATTTATACATAAAGAAGTTAAAGGTAAATATAAACTAATACCTCCTATATAACGAATATCTTGAATATCATTTATTATATGAATAATTACACCAGCACATATAAATAATAAAGCCTTAAATATAGCATGAGTTAATAAATGAAAAAATGCTAAATCAGGAAACCCCATTCTTAAAATTCTTATTATCAACCCTAATTGTCTTAAAGTTGATAAAGCAATAATTTTTTTCAAATCAAACTCATAATTAGCAGAAATACCAGCCATAAATATTGTTATAATTGACAATAATAACAAAATTTTAATAAAAAAAGTATTTAAAATTAACTCATTAAAACGAATTAATAAATAAACTCCTGCAGTAACTAAAGTAGAAGAATGGACTAATGCAGAAACTGGAGTAGGAGCTGCTATAGCAGCAGGTAATCAAGAACTAAAAGGAATTTGAGCTCTTTTAGTTATAGCAGCTATAATAACTATAACTCTAACAAACTCTATAATTATATCATTTAATATAAAATTTAAATAAAAAATATAATTTCATCTACCATAATTTAATATTCAAGAAATAACTATTAAAATTATCACATCACCAATACGATTAGACAAAACAGTTAATATTCCAGCATTATAAGATTTTAAATTTTGATAATAAATTACTAAACAATAAGAAACTAACCCTAATCCATCTCAACCTAATAAAATTCTAATAATATTAGGTCTAATAATTAATAAAATTATAGAAAATACAAATAATAACACTAAAATAATAAACCGAAATAAATTTAATTCAGATCTCATATATCTATTACTATAATAAATTACAACAGAAGAAATTATTAAAACAAATATAATAAATAAAAAAGATATTCAATCTAATAAAATAGACATAACAACTCTACAAGAATTTAAAGAAATAATTTCTCACTCTAAAAAAAAAACAATATTATTTATAATAAAATAAATTATAAAAAATAAATTAATTATTCTAAATATAAAAAAAAAAAAAAAAAACAAAAAACAAATTTTTTTTTTATTAAtAATTTAAAAtGATCATCTCATATTTTTGATCCCaCAAATCAATATTTTTATTTAAATTATTTAAATTATTTTAATTAATTATTAAATATTCAATTTTTAAAATTATAATATTTAAGGGAATTCAAGGTAATAATAATAGTAAATATTCTCGAAAAACTCCTCTATAAAATCTAAAACCCCCTTGAAAAATTTTTTCCTGGTTGAACGTAGGAATAAAAAATAAAAACTCATTAACTCTGCCCTAAAAAAAAGAATTTATTTTTAAAATTAATTATAGATTACCCAGAGACCCCCTAAAAACCAAAAAAATAAAACCAAATTTTCTCGCCATCCAAATTTAAAAGGAGGGTGGGGGCCAGATTTATTTAGAAGATTATTAAATAAAAAATCCACCCCCAATCCTTAATAGAAAGGGTATAAAATTTTAATTATTCCCCTTTTATAAATAATACCAATCTCTACCGAATTATGGTAAACGCCTCTTAATTTAATTATTAACCTAAACAAAAATATCCCTGGAAAAACATTAAACCATGGCCATTATTAATAAATATAAAGAACCCAAAATACCCCTCAATAATTTATTGTTATAATACCTCTAATTACAATTCTTATATGAGAAACTGAAGAATAAGCAATTAAAGATTTAATATCAATTTGACAAAAACACTTTAATCTAACATAAAATCCTCCTATTAATCTAATTATTACTCAAATATAATTTAATTCTAAATTAATCTCTTGCAAAAAAATTAATACTCGTAATAACCCATACCCCCCTAACTTTAATATAATTCCAGCTAAAATTATTGAGCCAGAAATAGGAGCTTCAACATGAGCTTTAGGAAGTCATAAATGAACAAAATATATAGGTATTTTCACTAAAAATGCTAAGACTATACTTAAATATAATAATAAAAAATTCATATTATAAAATTTTATAAAATAAATTATTATTCTATTTATTTCTTTATAAAGAAAAAATAACCCTATTAATAGTGGTAAAGAAGCAAATAATGTATAAAATATTAAATATATCCCAGCTTGAATTCGTTCAGGTTGATACCCCCAACCAATAATTAATAATAAAGTAGGAATCAATCTACCCTCAAAAAATAAATAAAATATAAATAAATTTATTACTCTAAATGTTATTAATAATAAAATCAATAAAATTAAAATATTTAATAAAAAAAAATTAATATAATAATTTAACTTAAATAAATTTTCTCTAGCTATAATTATTAAAGAACAAATTCAAATTCTTAATAAAATTAACCCATAAGAAATTAAATCATAAGAATAAATATATCTTATATTACTATAATATAAATTAATCGATAAATTTATTACAATAAATATTAATATTAATAATAATATTTGAACCATTCAAAATATATTTTTTTTAAAACATAAAGGAATTATAAAAATTAAATAAAATAAAATTTTTATCATTATAATAAATTAAATCTTTGAAAATAATCATTACCATGAGTACGAATTATTGAAACTAAAATTGATAATCCTAATGAACCTTCACAAACAGAAAATACCAAAAAAACTATTAATATATATATATCATATTCAATTATTATTAAAAAAATTAGTAAAAAAAAAAAAATTCTTAATACAATAAATTCTAATCTTAATAAAATAATTAATAAATGTTTATTCTTAGAAACAAAAATTAAGTTTCCAATAAAAAATATAATAATAAAAATTAATCATATATTTATCATTAATGTTTTTATAGTTTAATTTAAAACATTGGTCTTGTAAACCAAAATTAAgAATTTTCTTTAAAAACTCAAAAAAAAAGAATATCCTTTATCAATAATCTCCAAAATTATTATTTTATTTAAACTATTTTTTGAATGATAAAACTAACTTTATCTATCACTATTATTATATTATCTTTTTTTATATATTTTTTAATACATCCTTTATCTATAGGATTATTAATTTTAATTCAAACTTTACTAACATGCTTATTTACAGGAATATTAATTAAAACTTACTGATTTTCTTATATTTTATTTTTAACATTTTTAGGAGGTATATTAGTATTATTTATCTATGTATCAAGAATCGCATCAAATGAAATATTTAATTTTTCAAATAATATAAAAATTATATTTATTATTATATTAATTTTTAGATTTTTTTTAAAAATTATTTTAACTAAAAATTTAAATTGAATAAATTTAATTAATAATTCAGAAATAAATAATTTCATAAATTTTCTCTTTTTTAATAATGAAAATAAAATTAATTTAAATAAATTATATAATAAATAATTCATCAATATTAATATTATTATTAATTATTTATTTATTTATCACCTTAATTGCTGTAGTAAAAATTACTAATATTTTTTTACGGACCATTACGAACTTTTTACACTAATGGTAAATAAATTTAAACCAATTCGAAAAATACACCCTATATTAAAATTATCAACAGTTCTTTAATTGATTTACTACCCCCTCTAATATTTCATATGATGAAATTTTGGATCATACTAGCTTTATGTTATACACAAATTTAACAGGATATTTTTACAATATATTATACTGCCAATATTGAAATAGCATTTTATAGAGTAAATTATATTTGCCGAAATGTAAATTATGGTTGAATAATTCGAACTTTACATGCTAATGGAGCTTCATTTTTTTTTATTTGTATTTATATTCATATTGGACGAGGAATTTATTATGAATCATATAATTTTATTTATACTTGAATTGTAGGAATTATTATTCTATTTATATTAATAGCAACAGCTTTTATAGGTTATGTTTTACCTTGAGGACAAATATCATTTTGAGGGGCTACAGTAATCACTAATTTATTATCAGCAATTCCCTATTTAGGAAATATATTAGTAAATTGAATTTGAGGGGGATTTGCAGTAGATAATGCTACTTTAACTCGATTTTATACTTTTCACTTTTTACTTCCTTTTATTATTTTAATATTAACAATAATTCATTTATTATTTCTTCACCAAACAGGATCTAATAACCCACTAGGTATTAATAGAAATTTAGATAAAATTCCATTTCACCCATTTTTTACTTACAAAGATTTAATTGGATTTATTATATTAATTTTTTTATTAACAATATTAACATTAATTAATCCATATTTATTAGGAGATCCCGATAATTTTATTCCAGCTAATCCTTTAGTCACACCAATTCATATTCAACCTGAATGATATTTCTTATTTGCATATGCTATTTTACGTTCAATCCCCAATAAATTAGGAGGTGTAATTGCTTTAATCATATCAATTTTAATTTTAATTATTCTTCCATTTACATTTAATAAAAAAATCCAAGGAATACAATTCTACCCAATTAATCAAATATTATTTTGATTTTTTATTATTATAGTAATACTATTAACTTGAATTGGTGCACGACCTGTAGAAAATCCTTATATTATTACTGGTCAAATTTTAACAATTTTATACTTTAGATATTTTATTATTAACCCAATTTTAAATAAATATTGAGATAAATTAATTTTTAATTAATTAATGAGCTTGTAAAAGCATTTGTTTTGAAAACTTAAGAAAGAATTATAATTCTATTAATTTATACTAAAATTAATCAAAtTAATAAAAAATTTTCAACCCTAAAAAAAATAATAAAAAATTTAATGAAACAGGTAAATATCTCTTTCAAGCTAAATATATTAATTTATCATACCGATAACGAGGTAAAGTACCCCGAACTCAAATAAATAAAAAAGAAATTAATCTTAACTTAAAATAAAAAAATAATATTTAAATCATAACCCCCTATGTAAATAACTACAAATAAAAAACTTATAAATAAAACTCTTGAATATTCAGCTAAAAAAATTAACGCAAATCCCCCTCTTCTATACTCAATATTAAACCCCGAAACTAATTCTCTTTCACCTTCTGCGAAATCAAATGGAGTACGATTAGTTTCAGCTAACATAGAAGAAATTCATATTATAGATAAAGGAAGTATTAAAAAAATTATTCATAATAATTTCTGATATATAAAAAAACTTATTAAATTAAAATCTATAATTATTACAATTCTTGATATTAAAATTAATGCTATTCTCACTTCATAAGAAATAGTTTGAGCTACAGCACGTAAACCCCCTAATAAAGAATAATTTGAATTAGAAGATCAACCAGCAATTATAACTGTATAAACACCCATTCTAGTACAACATAAAAAAAATAAAACTCCTAAATTAAATCTAATTATATTAAAATAATAAGGAACTAAAACTCAAATAATTAAAGATAAAATAAATCTAATTACAGGAGAAAAATAATAACAAAAATAATTAGAATAATTAGGATAAATAATTTCTTTAGTAAATAATTTAATAGCATCAGAAAAAGGTTGTAAAATACCCATTAAACCTACTTTATTAGGACCTTTACGAATTTGAATATAACCTAAAACTTTACGTTCTATTAAAGTTAAATAAGCAACCCCAATTAATACCCCTAAAACCAAAATTAAATACCCAATAAAAATTAAAAATAAATCCAATATTATCATTACTATATATATAATAAATTATAtATTGATGACTTCTAAAATCATTACACTTTTCTGCCAAAATAGtttTATTTATTAAAATATTAATGATAATCAAAAAATTTAATTTAATTAAAATATTTGATCCTTTCGTACTAAAATATTTAAATTTTTAAAAGATAGAAACCAACCTGGCTCACACCGGTTTGAACTCAGATCATGTAAGATTTTAATGATCGAACAGATCAAAATTTTAAACTTTTGCATTTAAATTTTATCTTAATCCAACATCGAGGTCGCAAACTCTTTTTCTTATTTGAACTAAAAAAAAAAATTACGCTGTTATCCCTAAGGTAATTTTTTCTTTTAATCAAAAATTTTGGATCAATTAATCACTTATTCATGTTTTAAATTAAAAAAAGTTAAATTTATTTTTCTATCACCCCAATAAAATAATTAAATATATTTAAAATAATCAATTTATTTAAATTTTAAATATAATTAATTATAAAACTCTATAGGGTCTTCTCGTCTTTTTAACTTATTTTAACTTTTTAATTAAAAAATTAAATTCAATTAAATATCTTAGAGACAATTTATATTTCATCCAATCTTTCATACAAGTCACCAATTAAGAGACTAATGATTATGCTACCTTTGTACAGTCAATATACTGCAGCCCTTTAATTAAAAATCAGTGGGCAGATTAGACTTTAAATTATCAATCAAAAAGACATGTTTTTGATAAACAGGTGAATATAAACTTTTGTCGAATTCCTTTAAAATAATTTTTTTAAAAATTATATTTTTAATAATTATTTATATACTAATTTTATCATTATAACTAATTTTTTATAATTAAAAAATTTTATTTTATAAAAAATTAAATTTATTAATTAAATTTTCAATTTTATGAAATTATTTATAATAAATTAAAATTTATTAACAATTTAAATTATAAAATTTTCATCTAATTAAATTTTATTATAAATTTTTAAATTAAAGCTTATCCCTTAAAATATTACATTAAAATTTAAAATTAATTAATAAATTAATTAATTTTAAATTTTAATAAAAAATTAAATTTTTTTCTAAAATAACTAGATATATTTAAAAACGATTAACATTTCATTTCTAATTAATTATTTAAAATATTTATAAAACAATAAATTTTTTAATTAATTAACTCTTTTAAATTCGAGAAATTTAATTAAATAAAAAATTTTTAATAAACTCTGATACACAAGATACAATAAATTAAATTTACTTTCTAATAATTTTTTATTTCAAATATTTAAAATTTCTTTTACAATACTAATTAACTATAAATTTAAAAATTTTTTCTATTAAAAATACTTTAACCCCCATTAAATATTTTAATATTAAAATTTCTTCTATTATTTCATTAACTCATTAATTTTACCCCTCAAATTAATTATATTTTATAATATCTTTTCAATGTAAATGAAATACTTTAACAAGCTCTAATTTGATCTTTCTAGAAACACTTTCCAGTACCTCTACTTTGTTACGACTTATTCCAATTTATAAATGAAAGTGACGGGCAATATGTACATATTTCAATTAATAATCATTTTATCAATTTAAATAAAATTACATTTAAATCCAATTTCATTTAATTTTTCCAATTTAAATTCCAAAATAAATAATTTTATTGTAATCCATTATATTCTTAATTATAATCTGCATCTTGATCTGATTTAATTTTTTATTTAAAATCTTAAATATTATTTTTATAAAAAAATATTTTTTTAACAACGATATACAAAATATTAAATTAAGTAAATTTATTCGTGGATTATCAATTATTAAACAGATTCCTCTAAATAAACTAAAATACCGCCAAATTATTTAAGTTTCAATATATGTATATATATACTATTTTAGTTTTATAAATTTAAATTTTTAATAATAGGGTATCTAATCCTAGTTTTTAATAAAATTTATTAAATCTTAAATATAAAATAATTTTTTATTAAATTAAAATTTCACCTAATAATTTAAAATTTTTATTATTCATTAAATTTAATTATTATTAACTAAAAAAAATTTAAATTAACTTTTGTATAACCGCAACTGCTGGCACAAAATTAGTTATTAATTTAAATATTACTAAATCTTAATTTCTTAAATTTTTTAAAATTAATTACTATAAATAAAATAAAAAATTATTTAAATAATTTATATTTAACACTAAAATTTATATGTAAAATAAATTTAAAATAAAATTAATAAACCATAAAAAATTTATTTATATGTACTATTTTTCACATAGATTTTTTTTTTTTTTTTTATATATATATATATTTATTTATTATAAAATATTTTAATATATTAAAATATTTAATTTAAATTATTAAATATTAAAAAATTTCCCTTTTTTTTTATTTATAATATTCATTTTAAAAATTAAATGGCTATTTGAAATTTATATATTTTTATAAAAATTTATAAATTAATAATATATTTATAAATTTATATATATATATATATATTTATTTTTTATTAAATATTTTAATATATTAAAATATTTAATTTAAATTATTAAATATTAAAAAATTTCTCTTTTTTTTTTTTTATAAAATTCACTTTAAAAAAAAAAA
